# Supplementary material for: Innovative assembly strategy contributes to understanding the evolution and conservation genetics of the endangered Solenodon paradoxus from the island of Hispaniola
Source: Gigascience. 2018 Mar 16;7(6):giy025. doi: 10.1093/gigascience/giy025 (PMC6009670; doi:10.1093/gigascience/giy025)
Supplement: Supplement Files [file giy025_supplement_files.zip]

Archive with 2 entries (2 files):
- Grigorev et al. GigaScience.v.14 Supplementary Figures.docx
- Grigorev et al. GigaScience.v.14 Supplementary Tables.docx
